# Supplementary material for: The Prevalence and Effect of Cosmetic Procedures on Patients with Rheumatic Diseases: A Cross-Sectional Survey
Source: Healthcare (Basel). 2026 Feb 2;14(3):378. doi: 10.3390/healthcare14030378 (PMC12898049; doi:10.3390/healthcare14030378)
Supplement: Supplementary file 1 [file healthcare-14-00378-s001.zip]

Archive with 1 entries (1 files):
- healthcare-4092673-supplementary.pdf
